# Supplementary material for: Genome‐wide association study of six quality traits reveals the association of the TaRPP13L1 gene with flour colour in Chinese bread wheat
Source: Plant Biotechnol J. 2019 Apr 21;17(11):2106–22. doi: 10.1111/pbi.13126 (PMC6790371; doi:10.1111/pbi.13126)
Supplement: Supplementary file 9 — Table S1 Pearson's coefficients of correlation based on averaged (A) and each (B) values among quality traits [file PBI-17-2106-s003.xlsx]

## Sheet: A
	Pearson’s coefficients of correlation based on averaged phenotype values of quality traits.
		HI	GPC	WGC	FL*	Fa*
	GPC	-0.049
	WGC	0.078	0.895**
	FL*	-0.834**	-0.07	-0.203*
	Fa*	-0.09	0.306**	0.319**	0.149
	Fb*	0.590**	-0.186	-0.118	-0.638**	-0.808**

## Sheet: B
Correlation of each trait in different environments
1. Hardness index											4. Flour lightness
	E1	E2	E3	E4	E5	E6	E7					E1	E2	E3	E4	E5	E6	E7
E2	0.922279										E2	0.912816
E3	0.929044	0.901214									E3	0.900718	0.914521
E4	0.95871	0.913543	0.915835								E4	0.670399	0.651802	0.6817
E5	0.927798	0.885376	0.878019	0.916902							E5	0.66135	0.649295	0.658942	0.904551
E6	0.966051	0.928436	0.935817	0.954881	0.936016						E6	0.690642	0.639061	0.68431	0.902042	0.878466
E7	0.942745	0.889813	0.887603	0.92355	0.921254	0.943052					E7	0.645935	0.63871	0.644402	0.757464	0.742599	0.749755
E8	0.945596	0.886889	0.891098	0.923946	0.933076	0.94237	0.980359				E8	0.633407	0.614781	0.649493	0.790519	0.75061	0.767711	0.937891
2. Grain protein content											5. Flour redness
	E1	E2	E3	E4	E5	E6	E7					E1	E2	E3	E4	E5	E6	E7
E2	0.800726										E2	0.964592
E3	0.81837	0.840876									E3	0.968605	0.963439
E4	0.705822	0.638475	0.587305								E4	0.905073	0.891866	0.88211
E5	0.752332	0.632975	0.614113	0.820485							E5	0.850159	0.817074	0.815517	0.929503
E6	0.702903	0.590527	0.598869	0.82649	0.8843						E6	0.83467	0.80903	0.807122	0.946152	0.926175
E7	0.679253	0.523923	0.537524	0.607297	0.645045	0.613923					E7	0.822351	0.800005	0.804371	0.875567	0.814465	0.857294
E8	0.90465	0.829749	0.813314	0.864222	0.887114	0.864982	0.795211				E8	0.792778	0.767423	0.770115	0.860475	0.80998	0.855151	0.922942
3. Wet gluten content											6. Flour yellowness
	E1	E2	E3	E4	E5	E6	E7					E1	E2	E3	E4	E5	E6	E7
E2	0.73719										E2	0.95958
E3	0.724231	0.868099									E3	0.960242	0.959949
E4	0.620819	0.642512	0.599515								E4	0.95804	0.934771	0.930415
E5	0.634511	0.608091	0.602674	0.81222							E5	0.948415	0.913465	0.914848	0.976682
E6	0.554489	0.61099	0.584507	0.734188	0.800763						E6	0.935248	0.90135	0.899075	0.970133	0.968944
E7	0.58615	0.42535	0.458142	0.602793	0.60824	0.535981					E7	0.905262	0.870059	0.884425	0.905699	0.890074	0.885697
E8	0.797182	0.810411	0.797992	0.877121	0.884942	0.842493	0.749252				E8	0.903493	0.869162	0.879134	0.906576	0.892349	0.888858	0.989445
