# Supplementary material for: Genome‐wide association study of six quality traits reveals the association of the TaRPP13L1 gene with flour colour in Chinese bread wheat
Source: Plant Biotechnol J. 2019 Apr 21;17(11):2106–22. doi: 10.1111/pbi.13126 (PMC6790371; doi:10.1111/pbi.13126)
Supplement: Supplementary file 10 — Table S2 GWAS result for hardness index in 8 environments [file PBI-17-2106-s004.xlsx]

## Sheet: Summary of results
	GWASS result for hardness index in eight environments.
				2013anyang		2013zhengzhou		2013zhumadian		2014anyang		2014zhengzhou		2014zhumadian		2015zhengzhou		2016zhengzhou
	SNP name	Chromosome	Position	P value	Rsquare	P value	Rsquare	P value	Rsquare	P value	Rsquare	P value	Rsquare	P value	Rsquare	P value	Rsquare	P value	Rsquare
	BS00000020_51	5DS	2781261	3.88853e-12	0.41242	4.84617e-11	0.371493	2.07466e-10	0.361549	1.25852e-12	0.435431	4.74476e-12	0.38355	5.64603e-12	0.407573	3.25158e-13	0.453372	4.02778e-13	0.448529
	IAAV7827	5AL	1451825	0.000242216	0.166251	0.000103406	0.172872	0.000108875	0.187475	5.02011e-05	0.192961	0.000160872	0.134941	0.000165249	0.172117	9.51172e-05	0.180238	0.000166743	0.171335
	wsnp_Ex_c15046_23216392	5AS	1522729	0.000372499	0.161157			0.000902725	0.162816	0.000628363	0.163037
	wsnp_Ex_c356_698872	5AS	166144	0.000442313	0.159136
	wsnp_Ku_c4389_7970859	5AS	166144	0.000442313	0.159136
	BS00108770_51	4DS	2281051	0.000457122	0.15875					0.000808452	0.160136			0.000407708	0.161414
	BS00022283_51	4DS	482537	0.000521231	0.157212									0.000723782	0.154715
	D_contig36786_66	5DL	4606443	0.000527917	0.157062
	BS00065609_51	5DL	3949778	0.000570892	0.156148													0.000972151	0.150612
	wsnp_Ku_c4078_7436510	3B	10719102	0.000612176	0.155333	9.12399e-05	0.174395	0.000897943	0.162877	0.000444794	0.16704	0.000556657	0.119606
	Kukri_rep_c102608_599	5AL	2672454	0.00063964	0.154821	5.7077e-05	0.180132	0.000127351	0.185612	9.7026e-05	0.185019	0.000873747	0.114135	0.000259913	0.166726	0.000495708	0.160642	0.000688312	0.154609
	RFL_Contig2119_607	4DS	482537	0.000700338	0.153766									0.000761768	0.154122
	Excalibur_c4362_165	7AS	4245587	0.000753035	0.152923					0.000965206	0.158105
	wsnp_JD_c20555_18262260	7AL	4554618	0.000794878	0.152296					0.000317278	0.170982			0.000552679	0.157853	0.000684896	0.156881
	Kukri_c64744_1087	4DS	2316344	0.000841762	0.151632
	Kukri_c21818_519	3B	10455881	0.000875194	0.151181	0.000155739	0.167915			0.000774936	0.160622	0.000941545	0.113233
	wsnp_Ku_c21818_31604716	3B	10455881	0.000875194	0.151181	0.000155739	0.167915			0.000774936	0.160622	0.000941545	0.113233
	wsnp_JD_c20555_18262317	7AL	4554618	0.000892447	0.150955					0.00046619	0.166494			0.000689476	0.155279	0.000781506	0.155354
	Kukri_c34553_89	2BL	8075586	0.00090613	0.150779	0.000810536	0.148351	0.000247473	0.177778					0.00049804	0.159069	0.000845212	0.154449
	Excalibur_c1014_371	7AL	4520899	0.000989487	0.149763
	BobWhite_c14158_112	1AL				7.12587e-05	0.177412	9.50952e-05	0.189087	0.00059633	0.163641	0.000511963	0.120628	0.000304833	0.164839			0.000458794	0.159345
	Tdurum_contig50062_934	6AS				0.000223341	0.163583			0.000754703	0.160926
	RAC875_rep_c106371_205	6AS				0.000223341	0.163583			0.000754703	0.160926
	RAC875_c96638_103	3B				0.000555807	0.152767
	wsnp_Ku_c93664_84327484	3DL				0.00057047	0.152461
	BS00072186_51	5BL				0.000587227	0.152121	0.000614563	0.167219	0.000863082	0.159386			0.000625004	0.15642
	Excalibur_rep_c67686_205	3AL				0.000623897	0.15141
	Kukri_rep_c108929_91	3B				0.000709912	0.149898
	Tdurum_contig12551_233	5BL				0.000836483	0.147984
	wsnp_Ku_c2185_4218722	5BL				0.000836483	0.147984
	RAC875_c1188_531	1BL				0.000863919	0.147608
	RAC875_c97479_160	1DL						0.000461838	0.170514
	RFL_Contig2686_285	5BL						0.000461838	0.170514
	RAC875_c28667_516	5DL						0.000484472	0.16996	0.000240014	0.17426							0.000966825	0.150675
	RFL_Contig2686_571	5BL						0.000524812	0.169037
	CAP12_c2858_94	1AL						0.000524812	0.169037
	wsnp_Ex_c22547_31738007	7AL						0.000695551	0.165797
	BS00067331_51	5BL								0.000405654	0.168112
	RAC875_c40254_116	5BL								0.000405654	0.168112
	Kukri_c31599_1456	5AL								0.000549811	0.16458	0.000524031	0.120343	0.000862517	0.152685			0.000629151	0.155655
	BS00041219_51	5AS								0.000656673	0.162528			0.000592782	0.157036
	wsnp_Ra_c24707_34262900	5AS								0.000656673	0.162528			0.000592782	0.157036
	BS00010311_51	5BL								0.000692595	0.161914
	wsnp_Ex_c3541_6477925	4AS								0.000800058	0.160255	0.000365627	0.124755	0.000274238	0.16609
	wsnp_Ex_rep_c102070_87317640	5BL								0.000834271	0.159775							0.000585662	0.15649
	wsnp_Ex_c12714_20198992	5BL								0.000834271	0.159775							0.000585662	0.15649
	BS00049032_51	3AS								0.00090064	0.158898
	BS00022820_51	1DS										0.000479293	0.121434
	Tdurum_contig57324_104	7BS										0.000846405	0.114519
	BobWhite_c16667_296	5BS												0.000540912	0.158104
	RFL_Contig3338_278	7BL												0.000557053	0.157761
	Tdurum_contig42153_4272	2BS												0.000813039	0.153368
	BS00040246_51	3B												0.000840827	0.152979
	RFL_Contig5701_169	7BL												0.000953015	0.151533	0.000528951	0.159885
	RFL_Contig5108_1355	3B												0.000975998	0.151259
	BobWhite_c28090_175	3B																0.000984627	0.150465

## Sheet: SNP analysis 
	The effect of other repetitive SNPs on hardness except Pinb gene.
	SNPname		Allele	Number	Phenotype	E1	E2	E3	E4	E5	E6	E7	E8	average
	Kukri_c34553_89	Pinb(TT)	CC	46	65.6	0.0362047	0.0602907	0.0187576	0.0147276	0.301703	0.0559504	0.126344	0.14171	0.0428631
			TC	13	61
		Pinb(CC)	CC	32	48.6	0.00929766	0.00385142	0.0215285	0.00727961	0.00649653	0.00379513	0.006361	0.00400105	0.00508904
			TC	15	34.2
	wsnp_Ku_c4078_7436510	Pinb(TT)	TC	40	66.3	0.106167	0.101181	0.132156	0.187532	0.208837	0.19917	0.242143	0.235324	0.161457
			CC	41	62.7
		Pinb(CC)	TC	16	45.9	0.0160725	0.0074855	0.0617414	0.0564521	0.0123227	0.0727381	0.169661	0.0540221	0.0239165
			CC	55	41
	IAAV7827	Pinb(TT)	AA	70	63.8	0.0211799	0.0131437	0.0064475	0.0373623	0.0170455	0.0291649	0.0318822	0.0282117	0.0175848
			GG	11	68.8
		Pinb(CC)	AA	29	47.4	0.0135303	0.115371	0.0498303	0.112302	0.0296567	0.104012	0.0187932	0.0212808	0.0294927
			GG	41	38.6
	Kukri_rep_c102608_599	Pinb(TT)	TC	61	63.8	0.0286809	0.487153	0.0659498	0.102923	0.14425	0.196641	0.0514597	0.101236	0.0959574
			CC	20	66.6
		Pinb(CC)	TC	21	47.8	0.0333977	0.0248326	0.00654243	0.0508521	0.0481699	0.0445585	0.0949818	0.096447	0.0362028
			CC	50	39.7
