# Supplementary material for: Genome‐wide association study of six quality traits reveals the association of the TaRPP13L1 gene with flour colour in Chinese bread wheat
Source: Plant Biotechnol J. 2019 Apr 21;17(11):2106–22. doi: 10.1111/pbi.13126 (PMC6790371; doi:10.1111/pbi.13126)
Supplement: Supplementary file 11 — Table S3 GWAS result for grain protein contents in 8 environments [file PBI-17-2106-s005.xlsx]

## Sheet: Summary of results
	GWASS result for grain protein contents in eight environments.
				2013anyang		2013zhengzhou		2013zhumadian		2014anyang		2014zhengzhou		2014zhumadian		2015zhengzhou		2016zhengzhou
	SNP name	Chromosome	Position	P value	Rsquare	P value	Rsquare	P value	Rsquare	P value	Rsquare	P value	Rsquare	P value	Rsquare	P value	Rsquare	P value	Rsquare
	RFL_Contig2972_2819	2BL	8026587	2.44712e-05	0.224085	0.000692956	0.281709	0.000717006	0.213337	0.000801506	0.188925			0.000658088	0.14372			9.11101e-05	0.25914
	wsnp_Ex_c6217_10848574	3B	10477145	8.50576e-05	0.20938													0.000648839	0.238115
	RAC875_c36779_148	5BL	10787428	0.000192053	0.199945			0.000137479	0.231486									0.000114443	0.256657
	Kukri_c94990_140	5BL	10787428	0.000260693	0.196442			0.000254277	0.224658									0.000193731	0.250964
	Excalibur_c52162_95	5BL	10787428	0.000326925	0.193861			0.000243732	0.225125									0.000272693	0.247298
	BS00046964_51	6AS	4416291	0.000367869	0.19252	0.000751773	0.280905	0.0003543	0.221009	1.97223e-05	0.231562	5.57601e-05	0.178176	0.000452245	0.148161	9.79899e-05	0.321262	2.0796e-05	0.275476
	Kukri_c60966_205	6BL	4299368	0.000569463	0.187584	0.000437815	0.286265	0.000789036	0.212304							0.000578748	0.303832	0.000931724	0.234332
	BS00043554_51	7BL	6738036	0.000694648	0.185355	0.000318789	0.289438	0.000778659	0.212447							0.000450772	0.306247	0.000250091	0.248223
	RAC875_c5802_144	4BL	7040842	0.00070058	0.185259
	wsnp_Ex_c7516_12850225	2BL	8020386	0.000732224	0.184765
	CAP7_c3661_99	7BL	6650271	0.000738842	0.184664
	Excalibur_c3839_2483	2BL	8087568	0.000771051	0.184188
	BobWhite_c23903_443	5BL	10787428	0.00079844	0.183798			0.000615974	0.21498									0.000351232	0.2446
	IAAV5188	6AS	4386834	0.000814803	0.183571			0.000629719	0.214741	5.30975e-05	0.219877	8.54434e-05	0.172945			0.000324978	0.309428	5.77436e-05	0.264138
	Kukri_c21628_1215	7BL	6552491	0.00088133	0.182697
	Tdurum_contig9966_724	7BL	6739025	0.00088133	0.182697
	BobWhite_c47040_185	6DL	3284803	0.000883691	0.182667	0.000383887	0.287577
	Excalibur_c3869_427	2AL	6368723	0.000890833	0.182577
	wsnp_Ex_c20529_29609310	2BL	7982489	0.000890833	0.182577
	Kukri_rep_c72413_423	2BL	8013430	0.000890833	0.182577
	wsnp_Ex_rep_c69016_67915892	2BL	8013430	0.000890833	0.182577
	RAC875_c9122_395	2BL	8041174	0.000890833	0.182577
	wsnp_Ex_c45851_51530126	2BL	8072046	0.000890833	0.182577
	wsnp_Ku_c11850_19271281	2BL	8072115	0.000890833	0.182577
	RAC875_c21237_1064	2BL	8072412	0.000890833	0.182577
	tplb0038i24_1548	2BL	8072412	0.000890833	0.182577
	wsnp_Ex_c10279_16851747	2BL	8087568	0.000890833	0.182577
	BobWhite_c18672_757	7BS	3129470	0.000890833	0.182577
	IAAV1987	2BL	8072115	0.000890833	0.182577
	RAC875_c3187_873	2DL	9879600	0.000925519	0.182152					4.49343e-05	0.221833	0.00033103	0.156618	0.000267816	0.154422	0.000917917	0.299409	3.62526e-05	0.269281
	Excalibur_c32546_314	3AL				9.36945e-05	0.301875	0.000150603	0.230468
	RAC875_c13142_1890	2BL				0.000182548	0.295064
	BS00005062_51	7DL				0.00019281	0.29451									0.000436128	0.306567	0.000424737	0.242583
	RAC875_c39875_206	3AL				0.00024804	0.291963
	Ra_c28284_223	6AS				0.000549412	0.284006	0.000337363	0.221546	0.000147659	0.208023	0.000632133	0.148975			0.000211747	0.313625	0.000104321	0.257664
	RAC875_c103210_341	1AL				0.000563285	0.283759
	tplb0049k18_224	1AL				0.000563285	0.283759
	RAC875_rep_c110445_106	1DL				0.000563285	0.283759
	Excalibur_c11683_565	1DL				0.000563285	0.283759
	tplb0059a11_1514	2AS				0.000563285	0.283759
	Excalibur_c51385_364	2AL				0.000563285	0.283759
	RFL_Contig3990_1142	2BS				0.000563285	0.283759
	Kukri_rep_c103454_106	2BS				0.000563285	0.283759
	D_contig00093_374	2DL				0.000563285	0.283759
	BobWhite_rep_c56510_164	2DL				0.000563285	0.283759
	D_contig24670_348	2DL				0.000563285	0.283759
	Excalibur_c20972_373	2DL				0.000563285	0.283759
	D_GB5Y7FA02I87UF_276	3AS				0.000563285	0.283759
	Ex_c925_1770	3AS				0.000563285	0.283759
	Kukri_c64150_399	3AS				0.000563285	0.283759
	RAC875_c48926_312	3AS				0.000563285	0.283759
	Tdurum_contig50253_766	3AS				0.000563285	0.283759
	Excalibur_c5560_73	3B				0.000563285	0.283759
	Excalibur_rep_c69259_74	3B				0.000563285	0.283759
	RAC875_c65057_207	3B				0.000563285	0.283759
	RAC875_c61179_179	3DS				0.000563285	0.283759
	Excalibur_c28456_520	3DS				0.000563285	0.283759
	Kukri_c7721_131	3DL				0.000563285	0.283759
	BS00067348_51	3DL				0.000563285	0.283759
	RAC875_rep_c114633_198	4AS				0.000563285	0.283759
	Excalibur_c75762_217	4AS				0.000563285	0.283759
	Kukri_c42157_761	4DL				0.000563285	0.283759
	Excalibur_c2922_3416	5AS				0.000563285	0.283759
	BobWhite_rep_c62431_104	5AL				0.000563285	0.283759
	BobWhite_c16304_305	5AL				0.000563285	0.283759
	Excalibur_c42232_452	5BL				0.000563285	0.283759
	Kukri_c30280_1418	5BL				0.000563285	0.283759
	Tdurum_contig42008_9348	5BL				0.000563285	0.283759
	RFL_Contig1991_940	5DL				0.000563285	0.283759
	Ku_c6976_536	5DS				0.000563285	0.283759
	Excalibur_c26592_494	5DS				0.000563285	0.283759
	BobWhite_c1238_1826	5DL				0.000563285	0.283759
	Tdurum_contig14851_360	6AL				0.000563285	0.283759
	Kukri_rep_c72004_1178	6AL				0.000563285	0.283759
	Excalibur_c6712_760	6BS				0.000563285	0.283759
	tplb0022m02_906	6DL				0.000563285	0.283759
	CAP7_c3372_129	6DL				0.000563285	0.283759
	JD_c2647_163	7BL				0.000563285	0.283759
	Tdurum_contig10841_223	7DS				0.000563285	0.283759
	Excalibur_c32138_394	7DL				0.000563285	0.283759
	TA004106-0457	7DL				0.000563285	0.283759
	D_contig31161_94	7DL				0.000563285	0.283759
	Tdurum_contig15645_598	7DL				0.000563285	0.283759
	BobWhite_rep_c66952_53	1AL				0.000563285	0.283759
	Kukri_c13134_132	1BS				0.000563285	0.283759
	tplb0021c16_1479	2BL				0.000563285	0.283759
	RAC875_c1284_197	2DS				0.000563285	0.283759
	BobWhite_c27975_103	2DL				0.000563285	0.283759
	Kukri_c5914_964	3B				0.000563285	0.283759
	RAC875_c20764_414	3B				0.000563285	0.283759
	RAC875_rep_c76748_1041	4AS				0.000563285	0.283759
	CAP8_c6777_261	4AS				0.000563285	0.283759
	Kukri_c20601_193	5AL				0.000563285	0.283759
	RAC875_c66959_62	5AL				0.000563285	0.283759
	Excalibur_s111092_120	5BL				0.000563285	0.283759
	Tdurum_contig10493_1408	5BL				0.000563285	0.283759
	wsnp_RFL_Contig2092_1346776	5DS				0.000563285	0.283759
	D_GB5Y7FA01BYY4P_216	5DS				0.000563285	0.283759
	CAP8_c7794_281	5DL				0.000563285	0.283759
	Tdurum_contig28453_591	6DS				0.000563285	0.283759
	BobWhite_c39444_127	6DL				0.000563285	0.283759
	RAC875_c12618_950	7AS				0.000563285	0.283759
	Kukri_c25886_337	7AL				0.000563285	0.283759
	RAC875_c22594_125	7BL				0.000563285	0.283759
	D_contig27790_73	7DS				0.000563285	0.283759
	Excalibur_c51720_84	7BL				0.000652406	0.282305									0.000589216	0.303659	0.000554713	0.239763
	Kukri_c46447_1738	7DL				0.000652406	0.282305									0.000589216	0.303659	0.000554713	0.239763
	RAC875_c54854_164	7DL				0.000652406	0.282305									0.000589216	0.303659	0.000554713	0.239763
	Tdurum_contig46647_623	1BL				0.000667331	0.282081	0.000302993	0.222726							0.000675875	0.302339
	RAC875_c4356_1006	5DL				0.000794176	0.280365
	D_GBF1XID02HN7TL_229	7DL				0.000794176	0.280365
	Kukri_c10245_430	2AL				0.000794176	0.280365
	Tdurum_contig12176_586	2BS				0.000794176	0.280365
	Kukri_rep_c93426_93	2BL				0.000794176	0.280365
	D_GA8KES402GM59S_83	2DS				0.000794176	0.280365
	Excalibur_c18842_205	3B				0.000794176	0.280365
	Excalibur_c26315_911	3DS				0.000794176	0.280365
	Kukri_c83733_524	4AL				0.000794176	0.280365
	Excalibur_c7763_282	4AL				0.000794176	0.280365
	Kukri_c29_1027	4BL				0.000794176	0.280365
	Excalibur_c20200_465	4DS				0.000794176	0.280365
	BobWhite_c1274_465	4DS				0.000794176	0.280365
	Excalibur_c91794_294	5AL				0.000794176	0.280365
	RAC875_c17540_177	5AL				0.000794176	0.280365
	Tdurum_contig11928_237	5BS				0.000794176	0.280365
	Tdurum_contig10309_793	6DS				0.000794176	0.280365
	Kukri_c61102_122	7AS				0.000794176	0.280365
	TA001398-1597	7AS				0.000794176	0.280365
	Kukri_c12430_299	7AL				0.000794176	0.280365
	Excalibur_rep_c103300_717	7AL				0.000794176	0.280365
	Excalibur_c13649_207	7BS				0.000794176	0.280365
	Tdurum_contig51717_1582	6AS				0.00088902	0.279256	0.000501572	0.217211	0.000136086	0.208961	0.000764919	0.146742			0.000311845	0.309831	0.00012868	0.255384
	BS00010811_51	6AS				0.00088902	0.279256	0.000501572	0.217211	0.000136086	0.208961	0.000764919	0.146742			0.000311845	0.309831	0.00012868	0.255384
	Kukri_rep_c71108_3838	6DL				0.000904126	0.279091
	wsnp_Ex_c9971_16412615	7AL						0.000219806	0.226268
	GENE-0654_198	2AS						0.000429791	0.218895
	Tdurum_contig51717_1463	6AS						0.000499437	0.217258	0.000830409	0.188533					0.000413968	0.307073	0.000408693	0.242991
	BS00022673_51	5BL						0.000502097	0.2172
	RAC875_c5222_411	3B						0.00073052	0.213135
	BS00068139_51	2AS						0.000777705	0.21246
	wsnp_Ex_c24958_34212226	6AS						0.00089995	0.210888	9.71925e-05	0.212843	0.000430181	0.15351			0.000277167	0.310983	0.000133493	0.254986
	wsnp_Ex_c43412_49738738	6AS						0.00089995	0.210888	9.71925e-05	0.212843	0.000430181	0.15351			0.000277167	0.310983	0.000133493	0.254986
	BS00010441_51	6DS						0.00089995	0.210888	9.71925e-05	0.212843	0.000430181	0.15351			0.000277167	0.310983	0.000133493	0.254986
	RAC875_c35430_373	6AS						0.000920886	0.210641
	wsnp_Ex_c3472_6358437	6AS								9.0532e-05	0.213665	0.000531692	0.151009			0.000419621	0.306942	0.000169334	0.252414
	Kukri_c67_1504	6AS								9.0532e-05	0.213665	0.000531692	0.151009			0.000419621	0.306942	0.000169334	0.252414
	wsnp_Ku_c67_136981	6AS								9.0532e-05	0.213665	0.000531692	0.151009			0.000419621	0.306942	0.000169334	0.252414
	IAAV3046	6AS								9.66245e-05	0.212911	0.000531837	0.151006			0.000570211	0.303975	0.000200243	0.250609
	wsnp_Ex_c3913_7100986	6AS								0.000133369	0.209192	0.000599575	0.149595			0.000695382	0.302066	0.000250771	0.248194
	wsnp_Ex_c7876_13389283	6AS								0.000158784	0.207189					0.000992678	0.298663	0.000385558	0.243609
	Excalibur_c30324_564	6AS								0.00017434	0.206119	0.000473868	0.152367	0.000764339	0.141958			0.000465296	0.241618
	IACX6482	4BL								0.000184536	0.205469
	GENE-3798_1143	6BS								0.000222175	0.20335
	BobWhite_c15977_107	6DS								0.000222175	0.20335
	Ra_c12239_504	6AS								0.000222533	0.203332					0.000714212	0.30181	0.000282286	0.246929
	wsnp_Ex_c3997_7238372	6DS								0.000242364	0.20236	0.000626534	0.149079			0.000844413	0.300206	0.000337701	0.245018
	Ku_c97015_209	6DS								0.000268574	0.201194	0.000690914	0.147932					0.000839963	0.235413
	IAAV2681	6AS								0.000268574	0.201194	0.000690914	0.147932					0.000839963	0.235413
	Tdurum_contig27907_359	2BL								0.000309672	0.19958
	BobWhite_c10402_140	3B								0.000334213	0.198718	0.000197943	0.162767
	wsnp_BF483993A_Ta_2_1	6AS								0.000371626	0.19752							0.000887531	0.234839
	wsnp_Ex_c7876_13389437	6AS								0.000371626	0.19752							0.000887531	0.234839
	IAAV1234	6AS								0.000390395	0.196965
	wsnp_Ra_c16333_24961476	2BL								0.000400373	0.196681
	RFL_Contig3367_888	3B								0.000403931	0.196581	0.000711344	0.147591
	BS00022704_51	6AS								0.000405193	0.196546
	RAC875_c4632_1681	6AS								0.000405193	0.196546
	BS00035533_51	6AS								0.000418688	0.196178							0.000698797	0.237337
	Kukri_c8880_123	3B								0.000425531	0.195996			0.000632987	0.144179
	Kukri_c12641_1185	6AS								0.000430559	0.195863
	BobWhite_c43699_393	6AS								0.000534652	0.193435
	wsnp_Ex_c14975_23127669	6AS								0.000534652	0.193435
	wsnp_Ex_c55340_57883479	6AS								0.000534652	0.193435
	Kukri_c66040_207	6AS								0.000571538	0.192689
	wsnp_Ex_c32765_41369642	6AS								0.000578291	0.192558
	wsnp_Ex_c99215_85409445	6AS								0.000578291	0.192558
	wsnp_Ex_c25300_34566908	6AS								0.000578291	0.192558
	Excalibur_c44694_414	6DS								0.000578291	0.192558
	wsnp_Ex_c55340_57883276	6DS								0.000578291	0.192558
	RAC875_c4632_934	5BL								0.000578715	0.19255
	Excalibur_c53686_249	6AS								0.000578715	0.19255
	RAC875_c8610_408	6AS								0.000578715	0.19255
	RAC875_rep_c73318_362	6AS								0.000578715	0.19255
	RAC875_c52118_68	6AS								0.000579271	0.192539
	Ku_c14907_456	6AS								0.000598942	0.192166	0.000946465	0.144259
	RFL_Contig1074_818	2BS								0.000682286	0.190714
	CAP11_c862_116	6AS								0.000750006	0.189662
	RFL_Contig6075_618	7BS								0.000779351	0.189236	0.000757272	0.146859	0.000288026	0.153549
	RFL_Contig1038_942	6AS								0.000830153	0.188536
	Excalibur_c13838_884	6AS								0.000856031	0.188196
	Ku_c1976_1351	6AS								0.000881353	0.187873
	Kukri_c26697_366	2AL								0.000885617	0.18782
	Excalibur_c16329_493	2DL								0.000885617	0.18782
	GENE-4774_69	3B								0.000894742	0.187706	0.000261007	0.159452
	TA006297-0827	6AS								0.000899271	0.187651
	Excalibur_c89674_170	6DS								0.000928097	0.187302
	Kukri_c23958_187	3B								0.000971441	0.186798	0.000340216	0.156293
	BS00023532_51	5BL								0.000980582	0.186694
	Tdurum_contig30304_151	3B										0.000144164	0.166589
	wsnp_Ex_c13906_21771680	3B										0.000179882	0.163918
	Excalibur_rep_c68583_1067	3AS										0.000298823	0.157837
	wsnp_JD_c23373_19987039	6BS										0.000351024	0.155921	0.000230972	0.156203
	Kukri_rep_c102888_154	3AS										0.000361889	0.155559
	wsnp_JD_c2623_3541255	3B										0.000361889	0.155559
	RFL_Contig2267_1589	3B										0.000361889	0.155559
	Kukri_c23623_470	3B										0.000361889	0.155559
	RAC875_c58006_436	2AL										0.000398239	0.154424	0.000744631	0.142265
	Kukri_rep_c74178_178	3B										0.000462747	0.152647
	Excalibur_c60581_62	3AL										0.00048597	0.152069	0.000282276	0.153791			0.000769927	0.236323
	BS00066108_51	3B										0.000528046	0.15109
	Jagger_c10720_161	3B										0.000586717	0.14985
	wsnp_Ex_c14481_22485922	6BS										0.000592642	0.149732	0.000432567	0.14869
	IAAV7117	2DL										0.000627537	0.14906
	RAC875_rep_c70966_253	3DS										0.000697204	0.147826
	BS00046052_51	3B										0.000697913	0.147814
	BS00032830_51	3B										0.000718958	0.147466
	RAC875_rep_c101299_88	6BS										0.000777312	0.146554
	wsnp_Ku_c24414_34372822	3DS										0.00083701	0.14569
	Tdurum_contig6194_412	2BS										0.000841891	0.145622
	wsnp_Ex_c21930_31102213	3B										0.000877785	0.145136
	wsnp_Ex_c4156_7507247	3B										0.000877785	0.145136
	wsnp_Ex_c4927_8772847	3B										0.000877785	0.145136
	wsnp_Ex_c21930_31102685	3B										0.000984165	0.143805
	TA002573-0980	3DS										0.000984165	0.143805
	Excalibur_c73791_296	2DL												0.000697864	0.143029
	GENE-1634_405	3DL												0.000721446	0.142638
	IAAV3806	6AS												0.000843493	0.140802
	wsnp_Ku_c26784_36747712	6AS												0.000992451	0.138898
	Excalibur_c33267_538	3B														0.000286219	0.310669
	wsnp_Ex_c7528_12868250	4AL														0.000383624	0.307813
	wsnp_Ex_rep_c70578_69495303	4AL														0.000383624	0.307813
	Tdurum_contig12123_1650	6AL														0.000426497	0.306784
	BobWhite_c18305_462	7BL														0.000508435	0.305082
	Tdurum_contig10980_1229	7BS														0.000510675	0.30504
	Tdurum_contig10412_650	6AS														0.000553643	0.30426	0.000831714	0.235516
	CAP7_c3010_133	6AS														0.000553643	0.30426	0.000831714	0.235516
	Kukri_c29599_87	6AS														0.000553643	0.30426	0.000831714	0.235516
	wsnp_Ku_c2648_5028958	7DL														0.000585748	0.303716
	BobWhite_c12355_1548	7BL														0.000637534	0.302901	0.000590988	0.239097
	Excalibur_c23777_74	7BL														0.000786552	0.300885
	RAC875_c61016_73	7DL														0.000790455	0.300838
	IAAV8836	7AL														0.000790731	0.300835
	RAC875_c41444_939	6BL														0.000797044	0.300758
	TA006255-0676	6AS														0.000805289	0.30066
	BS00110922_51	3AS														0.00097983	0.298787
	RFL_Contig2226_629	4AL																0.00049467	0.240971
	RAC875_c101541_165	6AL																0.000570622	0.239466
	BS00023021_51	6BL																0.000802634	0.235888
	Kukri_c35352_483	5BL																0.00091768	0.234491
	BS00065202_51	6DL																0.000957873	0.234044
