# Supplementary material for: Genome‐wide association study of six quality traits reveals the association of the TaRPP13L1 gene with flour colour in Chinese bread wheat
Source: Plant Biotechnol J. 2019 Apr 21;17(11):2106–22. doi: 10.1111/pbi.13126 (PMC6790371; doi:10.1111/pbi.13126)
Supplement: Supplementary file 12 — Table S4 GWAS result for wet gluten content in 8 environments [file PBI-17-2106-s006.xlsx]

## Sheet: Summary of results
	GWASS result for wet gluten contents in eight environments.
				2013anyang		2013zhengzhou		2013zhumadian		2014anyang		2014zhengzhou		2014zhumadian		2015zhengzhou		2016zhengzhou
	SNP name	Chromosome	Position	P value	Rsquare	P value	Rsquare	P value	Rsquare	P value	Rsquare	P value	Rsquare	P value	Rsquare	P value	Rsquare	P value	Rsquare
	Kukri_c60966_205	6BL	4299368	2.05987e-05	0.181666
	BS00043554_51	7BL	6738036	4.65097e-05	0.171414
	Excalibur_c51720_84	7BL	6738036	9.97657e-05	0.16194
	Kukri_c46447_1738	7DL	744466	9.97657e-05	0.16194
	RAC875_c54854_164	7DL	3360695	9.97657e-05	0.16194
	BobWhite_c12355_1548	7BL	6738036	0.000104575	0.16136
	BobWhite_c47040_185	6DL	3284803	0.00010925	0.160822
	BS00005062_51	7DL	744466	0.000114573	0.160236
	wsnp_Ex_c6217_10848574	3B	10477145	0.000207607	0.152967
	BS00065222_51	4DL	14471080	0.000351122	0.146611
	RFL_Contig2972_2819	2BL	8026587	0.000555332	0.141121									0.000520976	0.1753			0.000166112	0.264729
	IAAV7117	2DL	9911206	0.00059169	0.140366							0.000471539	0.177786					0.000382952	0.25589
	RAC875_c400_1271	3B	6509516	0.00063543	0.139518
	Ku_c18096_552	3AS	3402975	0.000666199	0.138956
	GENE-1533_226	3DS	467254	0.000739345	0.137721
	wsnp_Ku_c2648_5028958	7DL	3387390	0.00078141	0.137066
	RAC875_c400_3016	3B	7518477	0.000792282	0.136903
	Excalibur_rep_c110665_151	7DL	744466	0.000846732	0.136117
	wsnp_Ex_c7516_12850225	2BL	8020386	0.000856795	0.135978
	RAC875_c3187_873	2DL	9879600	0.000888439	0.13555			0.000865798	0.158336	0.000335552	0.248389	0.000865376	0.170876					0.00013363	0.267055
	Kukri_c9479_2054	7AS	4235958	0.000901383	0.13538
	Kukri_c52384_196	2BS	948670	0.000908098	0.135292													0.000764981	0.248682
	Tdurum_contig34009_364	2BS				4.49655e-05	0.242779
	Kukri_c65979_1410	3B				5.82703e-05	0.239824
	Excalibur_c60581_62	3AL				0.000266891	0.222755			0.0001092	0.260417	0.000294425	0.183208					0.000228099	0.261356
	BS00071558_51	7AL				0.000303655	0.22133
	RAC875_c21938_1270	6DL				0.00031433	0.220949	0.000650909	0.161622									0.000781912	0.248456
	RAC875_c101541_165	6AL				0.0003273	0.220504	0.000941789	0.157372
	Ku_c4397_2120	5AS				0.000345317	0.219914
	Kukri_rep_c101016_350	2DS				0.000346667	0.219871
	Tdurum_contig70471_308	2AL				0.000355717	0.219588
	RAC875_c21938_1408	6DL				0.000362928	0.219367	0.000622501	0.162137									0.000787954	0.248377
	Ra_c113109_437	6DL				0.000414524	0.217909
	RAC875_c43190_775	1BL				0.000475903	0.216398
	BobWhite_c9622_723	3AL				0.000494814	0.215973
	RFL_Contig5722_537	6DL				0.000517776	0.215478
	D_GBF1XID01D5TPF_35	3DL				0.000557072	0.214681
	Ku_c4397_2156	5AS				0.00057818	0.214276
	GENE-3090_82	5AS				0.000609203	0.213708
	RAC875_c400_1054	2BL				0.000638728	0.213194
	BS00110286_51	3DL				0.000746565	0.211503
	BobWhite_c40015_213	2DL				0.000752555	0.211417
	BS00103844_51	6AS				0.000822252	0.21046											0.00087037	0.24735
	BS00092676_51	6AS				0.000822252	0.21046											0.00087037	0.24735
	Excalibur_c32546_314	3AL				0.000822917	0.210451
	wsnp_Ku_c5160_9203226	7AL				0.00083121	0.210343
	RAC875_c28449_88	5DS				0.000925137	0.209189
	Tdurum_contig29220_291	4DL				0.000936873	0.209053
	Tdurum_contig65998_258	6BL				0.000946299	0.208945
	BS00093995_51	6AS				0.000990401	0.208455
	Kukri_c19309_1803	6BL						0.000245657	0.172995
	BS00004405_51	2BL						0.000342083	0.169104									0.000337758	0.25721
	Excalibur_c13833_570	5AS						0.000638293	0.161848
	Kukri_c49927_151	3AL						0.000730686	0.160288
	Tdurum_contig46647_623	1BL						0.000768462	0.159707							3.26861e-05	0.320976	0.000237553	0.260925
	RAC875_c26809_453	2AL						0.000802738	0.159205									0.000659397	0.250221
	Excalibur_c22201_542	2DL						0.000901961	0.157867									0.000811881	0.248068
	BS00046964_51	6AS								0.000198859	0.253962	9.23966e-05	0.196766	0.000282579	0.182362	0.000576214	0.291831	0.000164959	0.264803
	Kukri_c4027_151	2AL								0.000204524	0.253662
	Excalibur_c89674_170	6DS								0.000276663	0.250438			0.000673167	0.172368
	wsnp_Ex_c24958_34212226	6AS								0.000500004	0.24418	0.000447558	0.178384	0.00075008	0.171136	0.00073524	0.289432
	wsnp_Ex_c43412_49738738	6AS								0.000500004	0.24418	0.000447558	0.178384	0.00075008	0.171136	0.00073524	0.289432
	BS00010441_51	6AS								0.000500004	0.24418	0.000447558	0.178384	0.00075008	0.171136	0.00073524	0.289432
	IAAV5188	6AS								0.000521262	0.243743	0.000135524	0.192252	0.000585311	0.173966	0.000994361	0.286914	0.000474899	0.253637
	BS00066108_51	3B								0.00052954	0.243577	0.000955309	0.169759	0.000211431	0.185741			0.000462907	0.253904
	Excalibur_c31806_912	2DL								0.000553507	0.243113
	IAAV3046	6AS								0.000578999	0.242641			0.000754086	0.171075
	wsnp_Ex_c3472_6358437	6AS								0.00058936	0.242455	0.000849561	0.171084	0.000812373	0.170229	0.000924645	0.287187
	Kukri_c67_1504	6AS								0.00058936	0.242455	0.000849561	0.171084	0.000812373	0.170229	0.000924645	0.287187
	wsnp_Ku_c67_136981	6AS								0.00058936	0.242455	0.000849561	0.171084	0.000812373	0.170229	0.000924645	0.287187
	Excalibur_rep_c110303_320	2DS								0.000729491	0.240227
	GENE-1634_405	3DL								0.00080292	0.239228	0.000837327	0.171249
	wsnp_Ex_c21930_31102213	3B								0.000803968	0.239215			0.000339621	0.18023			0.000490616	0.253297
	wsnp_Ex_c4156_7507247	3B								0.000803968	0.239215			0.000339621	0.18023			0.000490616	0.253297
	wsnp_Ex_c4927_8772847	3B								0.000803968	0.239215			0.000339621	0.18023			0.000490616	0.253297
	wsnp_Ku_c16358_25225060	2AL								0.00081445	0.23908
	Kukri_c40652_167	6DS								0.000819026	0.239022			0.000541317	0.174861
	wsnp_Ex_c3913_7100986	6AS								0.000876037	0.238322	0.000941792	0.16992
	Kukri_c33640_640	3AL								0.000951517	0.237465
	Tdurum_contig12070_1247	7BS								0.000972031	0.237244
	BobWhite_c12732_205	2DL								0.000982779	0.237131
	BS00031028_51	7AL										0.000427097	0.178921					0.000325443	0.257601
	Tdurum_contig65270_567	6BS										0.000466871	0.1779
	wsnp_Ex_c3997_7238372	6DS										0.000633439	0.174415
	Jagger_c10720_161	3B										0.000711688	0.173091	0.000870913	0.169439
	RAC875_c20121_561	7AL										0.000713799	0.173058
	wsnp_Ku_c26784_36748247	6AS										0.000767959	0.172228	6.50558e-05	0.199666
	Tdurum_contig30304_151	3B										0.000768857	0.172215	0.0005529	0.174618
	GENE-3869_1488	3AS										0.000775658	0.172115
	Kukri_c4949_261	2DS										0.000913381	0.170266
	RAC875_rep_c72609_652	2AL										0.000946875	0.169859
	wsnp_Ku_rep_c107952_93214466	1BL										0.000983259	0.169434
	Excalibur_c10263_218	6AS												0.000138689	0.190687
	RAC875_c36779_148	5BL												0.000235755	0.18447
	wsnp_Ku_c26784_36747712	6AS												0.000250812	0.183749
	Excalibur_c28710_490	2AL												0.000437082	0.177318
	BobWhite_c10402_140	3B												0.00052813	0.175144
	wsnp_Ex_c21930_31102685	3B												0.000545464	0.174773
	TA002573-0980	3DS												0.000545464	0.174773
	BobWhite_c4872_97	6AS												0.000625141	0.173213
	GENE-4774_69	3B												0.000674648	0.172343
	IAAV3806	6AS												0.000677806	0.17229
	Excalibur_c52162_95	5BL												0.000687199	0.172133
	Tdurum_contig38751_317	3B												0.000699698	0.171928
	wsnp_Ex_c13906_21771680	3B												0.000793302	0.170499
	Kukri_c8717_356	7DL														1.08244e-05	0.332606
	BS00088683_51	3B														0.000132575	0.306557
	BS00062679_51	2AL														0.000147913	0.305445
	Tdurum_contig62905_165	5BL														0.000195841	0.302605
	BS00023037_51	3B														0.000242723	0.300444
	GENE-1856_756	3DS														0.000321899	0.297615
	Tdurum_contig67161_99	7BL														0.00040275	0.295381
	Tdurum_contig93570_848	3AL														0.000452371	0.294226
	Tdurum_contig13011_381	3AL														0.0004731	0.293782
	Excalibur_c15835_86	5DL														0.000509235	0.293053
	Tdurum_contig52079_1174	7BL														0.00055752	0.292157
	BS00106008_51	3AL														0.000570257	0.291934
	Excalibur_c10393_2027	7DS														0.000581461	0.291742
	Tdurum_contig12123_1650	6AL														0.000626525	0.291006	0.000693236	0.249702
	Tdurum_contig13638_681	7AL														0.000710117	0.289773
	Excalibur_c19841_615	7AS														0.000710117	0.289773
	BobWhite_c10644_85	7AL														0.000710117	0.289773
	BobWhite_c23992_300	5DS														0.00076509	0.289041
	Tdurum_contig51717_1463	6AS														0.000823879	0.288316
	Ra_c28284_223	6AS														0.000826831	0.288281
	BS00023763_51	7BS														0.000908045	0.287364
	TA003550-0145	3AL														0.000917136	0.287267
	Tdurum_contig61899_397	7BL																0.00083996	0.247717
	BS00026143_51	1BS																0.000956724	0.246376
