# Supplementary material for: Genome‐wide association study of six quality traits reveals the association of the TaRPP13L1 gene with flour colour in Chinese bread wheat
Source: Plant Biotechnol J. 2019 Apr 21;17(11):2106–22. doi: 10.1111/pbi.13126 (PMC6790371; doi:10.1111/pbi.13126)
Supplement: Supplementary file 13 — Table S5 GWAS result for flour lightness in 8 environments [file PBI-17-2106-s017.xlsx]

## Sheet: Summary of results
	GWASS result for flour lightness in eight environments.
				2013anyang		2013zhengzhou		2013zhumadian		2014anyang		2014zhengzhou		2014zhumadian		2015zhengzhou		2016zhengzhou
	SNP name	Chromosome	Position	P value	Rsquare	P value	Rsquare	P value	Rsquare	P value	Rsquare	P value	Rsquare	P value	Rsquare	P value	Rsquare	P value	Rsquare
	BS00000020_51	5DS	2781261	1.37615e-06	0.247223	4.41996e-07	0.289568	9.6074e-07	0.26259	1.71274e-08	0.270985	9.70714e-08	0.250538	6.11004e-08	0.252886	8.85898e-09	0.281288	4.57148e-08	0.269865
	wsnp_Ku_c4078_7436510	3B	10719102	0.000208249	0.18602					0.000879502	0.129123
	Kukri_c21818_519	3B	10455881	0.000239851	0.184374
	wsnp_Ku_c21818_31604716	3B	10455881	0.000239851	0.184374
	BS00049876_51	2DS	5389432	0.000355241	0.179823	3.47952e-05	0.237097	0.000166213	0.200358
	RAC875_c371_251	3AS	3396072	0.00041123	0.178137
	BS00041220_51	5AS	1535523	0.000419767	0.1779			0.00028815	0.194039					0.000845216	0.129123
	Ra_c24707_827	5AS	1535523	0.000457457	0.176912			0.000539752	0.186916	0.000994887	0.127662			0.000888982	0.128523
	Kukri_c51055_223	3AL	4321478	0.0004956	0.175994	0.000260069	0.214185	0.000602188	0.185683
	BS00029347_51	5AS	1535523	0.000588392	0.17403			0.000371285	0.191151	0.000336284	0.140652	0.00063051	0.137136	0.000502184	0.135356	0.000382731	0.139861	0.00054926	0.14955
	TA001464-0572	3AL	4087327	0.000719884	0.171732	0.000409706	0.209129	0.00088919	0.181318
	BobWhite_c5564_86	5AS	1548222	0.000838506	0.170001
	BS00041219_51	5AS	1535523	0.000886588	0.16937			0.000491985	0.187962	0.00035298	0.140066	0.000854707	0.133517	0.000451858	0.136629	0.000358124	0.140665	0.000659344	0.147401
	wsnp_Ra_c24707_34262900	5AS	1535523	0.000886588	0.16937			0.000491985	0.187962	0.00035298	0.140066	0.000854707	0.133517	0.000451858	0.136629	0.000358124	0.140665	0.000659344	0.147401
	BS00077990_51	5AS	1535523	0.000908505	0.169094											0.000980546	0.128597
	IAAV4780	5BL	6544829	0.000962143	0.168445
	RAC875_c33488_549	6AS				0.000280407	0.213345	0.000832221	0.182057			0.000228432	0.149386			0.000221185	0.146529
	wsnp_Ex_rep_c102070_87317640	5BL				0.000320446	0.211857
	wsnp_Ex_c12714_20198992	5BL				0.000320446	0.211857
	GENE-0431_573	1DS				0.000754243	0.202415
	Excalibur_c20863_179	4BL				0.000821124	0.201487	0.000632031	0.185139			0.000471289	0.140621
	BS00066515_51	2AS				0.000899027	0.2005
	Kukri_c102502_261	6AS				0.000976895	0.199596
	TA006079-0893	3DL						0.000767262	0.182965
	BobWhite_c14158_112	1AL						0.000809147	0.182371	5.75371e-05	0.162411	0.000458103	0.140962	2.1202e-05	0.17465	0.000859394	0.130162
	Tdurum_contig18197_86	2BS						0.000963807	0.18042
	IAAV7827	5AL								2.42682e-05	0.173307	0.000414706	0.14216	0.000221227	0.145309	0.000118337	0.154223	0.000133865	0.166431
	RAC875_c28667_516	5DL								0.0001643	0.149392	0.000114146	0.157899	0.000380614	0.138703
	Kukri_rep_c102608_599	5AL								0.000232059	0.145163					0.000489958	0.136881
	Kukri_c31599_1456	5AL								0.000512255	0.135576	0.000423195	0.141916
	wsnp_Ex_c10231_16783750	5AS								0.000563741	0.134427			0.000779557	0.130086
	BS00064658_51	2DS								0.000649499	0.132732	0.000215567	0.150093	0.000533604	0.134626
	BS00072186_51	5BL								0.000795603	0.130314	0.000219954	0.149847			0.000932357	0.129194	0.000628695	0.14796
	wsnp_Ex_c15046_23216392	5AS								0.000796255	0.130304	0.00044146	0.141407	0.000306939	0.141314
	RAC875_rep_c114788_238	5AS								0.000845929	0.129585
	BS00067331_51	5BL								0.000879289	0.129125	0.000914397	0.132717
	RAC875_c40254_116	5BL								0.000879289	0.129125	0.000914397	0.132717
	wsnp_Ex_c30_66389	2BS								0.000967823	0.127988			0.000970656	0.127479
	wsnp_Ex_c356_698872	5AS										0.000481449	0.140365	0.000685753	0.131617
	wsnp_Ku_c4389_7970859	5AS										0.000481449	0.140365	0.000685753	0.131617
	wsnp_Ex_c20320_29383710	7DS										0.000812022	0.134125
	D_contig15312_377	7DS										0.000812022	0.134125
	wsnp_Ex_c20320_29383285	7DS										0.000812022	0.134125
	wsnp_BG607523B_Ta_2_4	4AL										0.000830409	0.133859			0.000809738	0.130869
	BS00022332_51	2AS										0.0009157	0.1327	0.000172215	0.148383
	Tdurum_contig42283_347	2AS												0.000213291	0.145757
	Tdurum_contig12246_456	2AS												0.000292987	0.14188
	BS00030252_51	1DL												0.000440958	0.136923
	GENE-0223_239	1AL												0.00047145	0.136117
	RAC875_c1188_531	1BL												0.000545677	0.134357
	RAC875_c10616_199	2AS												0.000556958	0.134111
	Kukri_rep_c72412_856	2AS												0.000706648	0.131259
	Ku_c33271_432	1BL												0.000795137	0.129851
	Ra_c35710_395	1BL												0.000795137	0.129851
	wsnp_Ex_c26626_35864468	1DL												0.000852599	0.12902
	Excalibur_c63671_90	1AL												0.000992072	0.12722
	RAC875_c5965_317	7BS														8.9739e-05	0.157655	7.87315e-05	0.172898
	RFL_Contig5277_714	2AL														0.000126528	0.153396	0.000319103	0.155987
	wsnp_BE498662B_Ta_2_5	7BS														0.000157116	0.150725	0.000127642	0.167008
	BS00062785_51	7BS														0.000276714	0.143796	0.000168411	0.163654
	BS00107857_51	2AL														0.000298738	0.142865
	wsnp_Ex_c7907_13427724	6BS														0.000322462	0.141937
	wsnp_Ex_c41074_47987998	4AL														0.000363932	0.14047
	RAC875_c88582_131	4AL														0.000516015	0.136258	0.000130881	0.166704
	Tdurum_contig76595_208	2AS														0.000641518	0.133648
	RAC875_c83401_115	4AL														0.00079115	0.131146
	BS00068050_51	2DS														0.000943842	0.129049
	D_F5XZDLF02G9H4M_286	7DS														0.000951891	0.128948
	wsnp_Ex_c41074_47988141	5DL														0.000958952	0.128861
	RAC875_c33083_451	3B														0.000971858	0.128702
	Kukri_c11944_436	3DL														0.000971858	0.128702
	BS00088495_51	7BS																0.000628249	0.147969
	Tdurum_contig57324_104	7BS																0.000631133	0.147915
	IAAV503	7BS																0.00068382	0.146973
	wsnp_RFL_Contig3854_4205716	7DS																0.00068382	0.146973
