# Supplementary material for: Genome‐wide association study of six quality traits reveals the association of the TaRPP13L1 gene with flour colour in Chinese bread wheat
Source: Plant Biotechnol J. 2019 Apr 21;17(11):2106–22. doi: 10.1111/pbi.13126 (PMC6790371; doi:10.1111/pbi.13126)
Supplement: Supplementary file 14 — Table S6 GWAS result for flour redness in 8 environments [file PBI-17-2106-s018.xlsx]

## Sheet: Summary of results
	GWASS result for flour redness in eight environments.
				2013anyang		2013zhengzhou		2013zhumadian		2014anyang		2014zhengzhou		2014zhumadian		2015zhengzhou		2016zhengzhou
	SNP name	Chromosome	Position	P value	Rsquare	P value	Rsquare	P value	Rsquare	P value	Rsquare	P value	Rsquare	P value	Rsquare	P value	Rsquare	P value	Rsquare
	Excalibur_c42979_666	2AL	6406239	2.89863e-08	0.557894	3.04665e-07	0.508405	6.46459e-08	0.519875	1.7683e-06	0.584623	0.000154307	0.52795	5.80365e-07	0.583351	1.12751e-05	0.551765	8.35417e-06	0.556251
	Kukri_c4352_194	7BL	6752037	2.89863e-08	0.557894	3.04665e-07	0.508405	6.46459e-08	0.519875	1.7683e-06	0.584623	0.000154307	0.52795	5.80365e-07	0.583351	1.12751e-05	0.551765	8.35417e-06	0.556251
	RAC875_c38693_499	7BL	6752037	2.89863e-08	0.557894	3.04665e-07	0.508405	6.46459e-08	0.519875	1.7683e-06	0.584623	0.000154307	0.52795	5.80365e-07	0.583351	1.12751e-05	0.551765	8.35417e-06	0.556251
	Excalibur_rep_c92684_578	7DL	3391573	4.47809e-08	0.554227	3.44163e-07	0.507345	1.42808e-07	0.512828	1.00129e-06	0.588593	1.51246e-05	0.544158	2.08853e-06	0.574188	2.09425e-06	0.563876	3.64052e-06	0.56216
	Excalibur_c8883_1144	7BL	6751305	3.824e-07	0.53648	2.42539e-06	0.490626	1.96566e-06	0.49009	9.96847e-06	0.572766	0.000193565	0.526405	3.61101e-06	0.570325	0.000748796	0.523061
	Ku_c10172_1384	7DL	1397928	3.824e-07	0.53648	2.42539e-06	0.490626	1.96566e-06	0.49009	9.96847e-06	0.572766	0.000193565	0.526405	3.61101e-06	0.570325	0.000748796	0.523061
	tplb0026f23_1134	7BL	6691403	4.33366e-07	0.535461	9.62603e-06	0.479123	1.45974e-06	0.492626	7.22147e-05	0.559596			2.83674e-05	0.55608	0.00011151	0.535813	6.36696e-05	0.542137
	Kukri_c65663_642	7DL	3295682	8.27875e-07	0.530224	4.95845e-06	0.484628	1.13184e-06	0.494803	4.09755e-05	0.563319	0.000614605	0.518635	2.08993e-05	0.558161	0.000455151	0.526347	0.00071405	0.526005
	Excalibur_c5938_1846	7BL	6748067	1.2659e-06	0.526814	8.94185e-06	0.479732	2.53025e-06	0.487948	6.42113e-05	0.560364			5.5736e-05	0.551519	0.000353192	0.528034	0.000289426	0.531942
	BobWhite_c10975_60	7BL	6748067	1.2659e-06	0.526814	8.94185e-06	0.479732	2.53025e-06	0.487948	6.42113e-05	0.560364			5.5736e-05	0.551519	0.000353192	0.528034	0.000289426	0.531942
	Excalibur_c5938_1703	7BL	6748067	1.2659e-06	0.526814	8.94185e-06	0.479732	2.53025e-06	0.487948	6.42113e-05	0.560364			5.5736e-05	0.551519	0.000353192	0.528034	0.000289426	0.531942
	BS00003703_51	7AL	4478034	2.00254e-06	0.523158	3.42971e-06	0.487711	1.24001e-06	0.494021	0.000104267	0.557202			7.66e-05	0.54939	0.000697294	0.52353	0.000953895	0.524125
	RAC875_c61016_73	7DL	3393253	7.46133e-06	0.512813	7.70531e-05	0.462251	2.65107e-05	0.468421	0.000509035	0.547062			4.01566e-05	0.553726
	RFL_Contig2982_586	7AL	4536617	1.27227e-05	0.508678	5.04093e-05	0.465644	2.40504e-05	0.469216	0.000829055	0.544008			0.000157547	0.544607
	CAP12_c7838_89	5AL	2806332	1.97061e-05	0.505314	0.000266462	0.452482	0.000116358	0.456516
	Excalibur_c8883_214	7DL	3364136	3.12533e-05	0.501795	0.000257964	0.452734	6.31372e-05	0.461399					0.000164423	0.544326	7.94615e-05	0.538131	0.000183156	0.534992
	D_contig18193_134	4DS	2321236	5.16673e-05	0.497991	2.64304e-05	0.470856	0.000511381	0.444927	0.000336802	0.549672	0.000708949	0.517688
	Ex_c16529_304	1AL	2752572	0.000106326	0.492588	0.000146423	0.457167	0.000650963	0.44307	0.000110657	0.556816	0.000252913	0.52459			4.68867e-05	0.54177
	BS00104177_51	3B	10664131	0.000125371	0.491365	0.000212344	0.454252	0.000518579	0.444819	0.000549784	0.546577			0.000635385	0.535547	0.000524801	0.525404	0.000288713	0.531958
	Kukri_rep_c110544_52	3B	10457438	0.000125371	0.491365	0.000212344	0.454252	0.000518579	0.444819	0.000549784	0.546577			0.000635385	0.535547	0.000524801	0.525404	0.000288713	0.531958
	Excalibur_c20309_539	3B	10664131	0.000125371	0.491365	0.000212344	0.454252	0.000518579	0.444819	0.000549784	0.546577			0.000635385	0.535547	0.000524801	0.525404	0.000288713	0.531958
	Kukri_rep_c101179_606	4AL	7076726	0.000162544	0.489444	0.000506599	0.447515	0.000648202	0.443103	0.000540096	0.546689
	BS00105550_51	7BL	6710471	0.000178999	0.488734			0.000712323	0.44238
	BS00110930_51	2DL	6708829	0.000186068	0.488448			0.00050409	0.445037			0.000326984	0.522856	0.00019272	0.543282
	RAC875_c14064_308	7DL	3295682	0.000218002	0.487285	0.000511257	0.447445	0.000694172	0.442578	3.55246e-05	0.564263	0.000727436	0.517517	0.000230852	0.5421
	Excalibur_c5851_1661	7BL	6741777	0.000222635	0.48713			0.000729367	0.442199	6.65192e-05	0.560133	0.000309128	0.523235	0.000226793	0.542216	0.000217672	0.531279	0.000153798	0.536163
	RAC875_c32864_205	3B	8800687	0.000223865	0.48709	0.00059411	0.446294	0.000679403	0.442742
	BS00063558_51	7AS	4235958	0.000231059	0.486858	0.000154705	0.456735	0.000145828	0.454727	0.000447419	0.547875
	RFL_Contig3919_551	1DL	933550	0.000378854	0.483253	0.000312413	0.451246	0.000756953	0.441915	0.000237278	0.551904					0.000624977	0.52425	0.000752814	0.525661
	RAC875_rep_c117294_342	3B	10677569	0.000382822	0.483177			0.000108353	0.457083
	RAC875_rep_c118396_333	3B	10677569	0.000382822	0.483177			0.000108353	0.457083
	wsnp_Ex_c34694_42959047	1AL	1834170	0.000413743	0.482614	0.000228235	0.453688
	Excalibur_c17004_1488	1DL	1847732	0.000413743	0.482614	0.000228235	0.453688
	Ku_c20453_883	1DL	2283167	0.000413743	0.482614	0.000228235	0.453688
	BS00022665_51	2AS	5264433	0.000413743	0.482614	0.000228235	0.453688
	Kukri_rep_c114001_60	2BS	5179389	0.000413743	0.482614	0.000228235	0.453688
	Ku_c64449_283	2BS	5194373	0.000413743	0.482614	0.000228235	0.453688
	RAC875_c65386_72	2BS	5194460	0.000413743	0.482614	0.000228235	0.453688
	IAAV2019	2BS	5195505	0.000413743	0.482614	0.000228235	0.453688
	RAC875_c6538_136	2BS	5211001	0.000413743	0.482614	0.000228235	0.453688
	wsnp_Ku_c1176_2350548	2BS	5233903	0.000413743	0.482614	0.000228235	0.453688
	Ra_c824_2183	2BS	5238434	0.000413743	0.482614	0.000228235	0.453688
	RAC875_c8634_1414	2BL	7796167	0.000413743	0.482614	0.000228235	0.453688
	RAC875_c21269_1225	2BL	7984118	0.000413743	0.482614	0.000228235	0.453688
	BobWhite_c39769_102	2BL	8032654	0.000413743	0.482614	0.000228235	0.453688
	Kukri_c657_1139	2BL	8034417	0.000413743	0.482614	0.000228235	0.453688
	Ku_c67680_195	2BL	8035789	0.000413743	0.482614	0.000228235	0.453688
	Ku_c11917_1680	2BL	8087347	0.000413743	0.482614	0.000228235	0.453688
	Excalibur_c26527_330	2BL	8090779	0.000413743	0.482614	0.000228235	0.453688
	BobWhite_c12911_649	2BL	8091493	0.000413743	0.482614	0.000228235	0.453688
	RFL_Contig2787_634	3AL	2341934	0.000413743	0.482614	0.000228235	0.453688
	D_contig00440_482	3AL	3296705	0.000413743	0.482614	0.000228235	0.453688
	RAC875_rep_c71248_689	3AL	4263874	0.000413743	0.482614	0.000228235	0.453688
	BS00095228_51	3AL	4450429	0.000413743	0.482614	0.000228235	0.453688
	BS00094406_51	3B	10762317	0.000413743	0.482614	0.000228235	0.453688
	Kukri_c42075_156	3B	10762319	0.000413743	0.482614	0.000228235	0.453688
	Kukri_c16792_662	3DS	594146	0.000413743	0.482614	0.000228235	0.453688
	Kukri_c375_264	4AL	7144967	0.000413743	0.482614	0.000228235	0.453688
	GENE-2993_336	4BS	4936270	0.000413743	0.482614	0.000228235	0.453688
	Kukri_rep_c112720_415	4BL	7030110	0.000413743	0.482614	0.000228235	0.453688
	Tdurum_contig93771_555	4BL	7035156	0.000413743	0.482614	0.000228235	0.453688
	wsnp_BE444858D_Ta_1_1	4DS	2289799	0.000413743	0.482614	0.000228235	0.453688
	wsnp_BF202706D_Ta_1_1	4DL	14333239	0.000413743	0.482614	0.000228235	0.453688
	IAAV8375	6BS	2986295	0.000413743	0.482614	0.000228235	0.453688
	BS00091306_51	6BL	4330213	0.000413743	0.482614	0.000228235	0.453688
	IAAV6036	2BS	5233903	0.000413743	0.482614	0.000228235	0.453688
	BS00064312_51	3B	10580595	0.000413743	0.482614	0.000228235	0.453688
	TA003528-0548	6BS	532278	0.000413743	0.482614	0.000228235	0.453688
	wsnp_CAP11_c176_177381	7DL	3346051	0.000413743	0.482614	0.000228235	0.453688
	RAC875_rep_c114781_165	7AL	4541312	0.000428238	0.482365
	Excalibur_c5938_1120	7BL	6748067	0.000506219	0.481157	0.000892277	0.443195
	BS00036421_51	4DS	2219420	0.000523689	0.480912	0.0007701	0.444314									0.000859846	0.522155
	wsnp_Ex_c16569_25082760	3B	8800687	0.000571501	0.480283
	RAC875_c35873_1894	2DL	9905642	0.00059226	0.480026
	Ra_c30952_531	7DS	3811246	0.000598633	0.47995	0.000640907	0.445714
	wsnp_Ex_c21087_30214456	7DS	3820857	0.000665015	0.479195
	Kukri_c17839_484	7AL	4453313	0.000669639	0.479145					7.83317e-05	0.559065
	BobWhite_c11000_806	3B	10457438	0.000704486	0.478782
	Excalibur_rep_c114255_439	7DL	3364136	0.000750542	0.478329
	IACX5828	4AL	7148983	0.000764407	0.478198	0.000209798	0.454346	0.000734141	0.442149
	wsnp_Ex_c1538_2937905	3AS	3345038	0.000776653	0.478084
	RAC875_c12801_410	3B				0.000162546	0.456346
	Tdurum_contig51386_128	3B				0.000162546	0.456346
	Ra_c327_599	3DL				0.000162546	0.456346
	RAC875_c6837_468	7AS				0.000989778	0.44241
	Excalibur_c54402_444	2AL				0.000296509	0.451651
	GENE-3018_308	7BS				0.000296509	0.451651
	GENE-3018_745	7BS				0.000296509	0.451651
	GENE-2608_504	4DL				0.000318265	0.451102			0.000808705	0.544163
	Kukri_c62139_373	3DL				0.000382077	0.449688
	wsnp_Ex_c6445_11200449	3DL				0.000382077	0.449688
	wsnp_JD_rep_c61843_39601402	5AS				0.000569313	0.44662
	Ku_c4349_1012	5BS				0.000682497	0.445234
	RAC875_c14686_955	6AS				0.000717778	0.44485
	RAC875_rep_c107984_318	4AL				0.000760705	0.444407
	RAC875_c5744_412	7BL						0.000327403	0.448381
	Tdurum_contig45965_563	1DL						0.000405368	0.446723
	Excalibur_c2850_126	3B						0.000468706	0.445599
	wsnp_CAP7_c5823_2616381	6AL						0.000780389	0.441682
	RAC875_c27696_798	7AL						0.000898366	0.440608							0.00023345	0.530808	0.00065589	0.526558
	D_contig32490_278	6DL						0.00093455	0.440307
	wsnp_Ex_c53387_56639835	7AL								0.000160266	0.554422			0.000597518	0.535941
	D_GBUVHFX01API9H_416	1DL								0.000200718	0.552975			4.24454e-05	0.553352
	BS00030855_51	3B								0.000229303	0.552122
	Tdurum_contig76653_295	1DL								0.000358888	0.549269			0.000657684	0.535326
	RAC875_c82493_67	3AS								0.000369526	0.549084	0.000656591	0.518196	8.65574e-05	0.548575
	BS00022510_51	2AL								0.0003902	0.54874			0.000476008	0.537402	7.37702e-05	0.538642	0.000459981	0.528882
	IACX5899	3AL								0.000396514	0.548638
	Kukri_c54593_543	3AS								0.000426061	0.548184	0.000188946	0.526569	0.00019801	0.543105
	wsnp_Ex_c53387_56640789	7AL								0.000449074	0.547851
	D_contig24537_289	6DS								0.000578922	0.546253	0.000492778	0.520106
	Excalibur_c7051_1115	2DL								0.000625446	0.545768			0.000650597	0.535396	0.000160124	0.533353
	RAC875_c10639_1801	2DS								0.000681324	0.545233	0.000543341	0.519455
	wsnp_Ku_c6065_10682577	7AS								0.000711872	0.544958
	BS00108702_51	7AS								0.000720641	0.544882
	Kukri_c2950_378	5DL								0.000742075	0.544699
	Excalibur_rep_c83640_791	2BL								0.000811075	0.544144			0.000802883	0.534053
	BS00071422_51	3AS								0.000889519	0.54357	0.000231338	0.525194	0.000342123	0.539538
	Jagger_c7527_143	2DL								0.000906506	0.543452	0.000399335	0.521513
	Kukri_c54653_295	2AL								0.000944107	0.5432
	Excalibur_c42248_663	2BS								0.000944904	0.543195
	RAC875_c50635_128	1AL										1.22001e-05	0.545691
	Excalibur_c6742_352	5AS										9.70674e-05	0.531132
	RAC875_c5145_1920	5AS										9.70674e-05	0.531132
	Kukri_c3701_570	2BS										9.70674e-05	0.531132
	Kukri_c49826_589	2BS										9.70674e-05	0.531132
	BobWhite_c17047_352	2DS										9.70674e-05	0.531132
	Ra_c7915_939	2AS										0.000166836	0.527417	0.000758591	0.534415
	Kukri_c64492_383	2BS										0.000166836	0.527417	0.000758591	0.534415
	BS00099465_51	2BS										0.000383609	0.521783
	RFL_Contig5277_1141	2AL										0.000392783	0.521624
	Kukri_c2273_365	3AL										0.000410561	0.521327	0.000518407	0.536853			0.000424783	0.529405
	wsnp_Ku_c3081_5776947	4AL										0.000833312	0.516619
	Tdurum_contig10208_283	2BS										0.000880984	0.516252
	Kukri_c16577_529	2BS										0.000899017	0.516118
	BS00049911_51	4AL										0.000987148	0.515503
	BS00064153_51	2BS										0.000988396	0.515495
	Excalibur_c21663_145	2AS												0.000171762	0.544039
	IAAV1971	7AS												0.000539321	0.536599
	Excalibur_c62042_175	3DS												0.000583693	0.536091
	RAC875_rep_c111001_187	1AL												0.000624483	0.535658
	RAC875_rep_c111243_125	3AS												0.000775235	0.534276
	Excalibur_c7136_1260	2BS												0.000871487	0.533531
	Kukri_c12301_227	3AL												0.000990271	0.53272
	RFL_Contig2911_1312	5BL														5.48405e-05	0.540685
	BS00051338_51	7AS														0.000101706	0.536441	0.000942107	0.524206
	GENE-0208_899	5BL														0.000294118	0.529257
	wsnp_Ex_c48407_53323483	1AL														0.000344619	0.528198
	CAP11_c1500_171	1DL														0.000346043	0.528171	0.000701846	0.526117
	GENE-0171_87	1BL														0.000379694	0.527552
	Kukri_c24570_282	1AL														0.000465483	0.526198
	RAC875_c26809_453	2AL														0.000480357	0.52599
	wsnp_CAP7_c12931_5460221	5BL														0.000505369	0.525653	0.000473257	0.528695
	BobWhite_c7691_195	1BL														0.000624484	0.524255
	BS00077952_51	7AS														0.000647375	0.524018
	BobWhite_c332_340	3DL														0.000788989	0.522718
	BS00037976_51	1AL														0.000814347	0.522511
	wsnp_Ra_c6891_11974621	1AL														0.000820565	0.522461
	BS00022374_51	2BL														0.000844738	0.522271
	Tdurum_contig17378_914	4AL														0.000855535	0.522188
	wsnp_Ex_c48407_53323801	1AL														0.000896825	0.52188
	Kukri_c5848_318	5DL														0.000927175	0.521662	0.000273498	0.532317
	TA004407-0898	5BL														0.000970754	0.521362
	CAP7_s12849_67	1BL														0.000970754	0.521362
	wsnp_JD_c4641_5774711	1BL														0.000970754	0.521362
	BobWhite_c6306_424	5DL																4.29038e-05	0.544842
	TA002380-1222	5BL																4.41573e-05	0.544644
	BS00000905_51	2AL																0.00022688	0.533561
	BS00097939_51	3AL																0.000251341	0.532879
	Tdurum_contig10172_176	5BL																0.000251869	0.532865
	Kukri_c9073_1450	5BL																0.000251869	0.532865
	wsnp_Ku_c42539_50247597	7AL																0.000287378	0.531989
	BS00070751_51	5DL																0.000373153	0.53026
	Tdurum_contig77275_259	5BL																0.000455126	0.528951
	Jagger_c7141_97	7AL																0.000541139	0.527815
	BS00059618_51	3AL																0.000567636	0.527503
	TA003063-0097	1DL																0.00063232	0.526797
	wsnp_Ex_c412_814247	1DL																0.000774298	0.525478
	Kukri_c21384_1333	5DL																0.000781035	0.525421
	BobWhite_c9277_295	3DL																0.000785949	0.525381
	BobWhite_rep_c66196_464	5BL																0.000829103	0.525034
	CAP8_c5840_208	2AL																0.000847014	0.524895
	IAAV8446	1AL																0.000860569	0.524792
	Kukri_c46100_246	2DL																0.000935576	0.524251
