# Supplementary material for: Genome‐wide association study of six quality traits reveals the association of the TaRPP13L1 gene with flour colour in Chinese bread wheat
Source: Plant Biotechnol J. 2019 Apr 21;17(11):2106–22. doi: 10.1111/pbi.13126 (PMC6790371; doi:10.1111/pbi.13126)
Supplement: Supplementary file 15 — Table S7 GWAS result for flour yellowness in 8 environments [file PBI-17-2106-s015.xlsx]

## Sheet: Summary of results
	GWASS result for flour yellowness in eight environments.
				2013anyang		2013zhengzhou		2013zhumadian		2014anyang		2014zhengzhou		2014zhumadian		2015zhengzhou		2016zhengzhou
	SNP name	Chromosome	Position	P value	Rsquare	P value	Rsquare	P value	Rsquare	P value	Rsquare	P value	Rsquare	P value	Rsquare	P value	Rsquare	P value	Rsquare
	BS00000020_51	5DS	2781261	1.20829e-06	0.446609	1.20734e-06	0.391925	2.7281e-06	0.402154	1.12977e-07	0.477966	3.86429e-07	0.460135	2.39092e-06	0.427582	9.86172e-08	0.52075	1.71198e-07	0.516085
	Excalibur_rep_c92684_578	7DL	3391573	4.2842e-06	0.434743	0.000128766	0.345248	2.03888e-05	0.382508	4.28108e-05	0.423757	9.78529e-05	0.409843	4.47718e-05	0.400436	9.56482e-05	0.463272	4.93591e-05	0.468714
	Kukri_c4352_194	7BL	6752037	6.70824e-06	0.430595	0.000459708	0.33318	0.000160629	0.363029	0.000326807	0.406395	0.000646881	0.393757	0.00072203	0.375941	0.000251401	0.455713	0.000279533	0.455084
	RAC875_c38693_499	7BL	6752037	6.70824e-06	0.430595	0.000459708	0.33318	0.000160629	0.363029	0.000326807	0.406395	0.000646881	0.393757	0.00072203	0.375941	0.000251401	0.455713	0.000279533	0.455084
	Excalibur_c42979_666	2AL	6406239	6.70824e-06	0.430595	0.000459708	0.33318	0.000160629	0.363029	0.000326807	0.406395	0.000646881	0.393757	0.00072203	0.375941	0.000251401	0.455713	0.000279533	0.455084
	tplb0026f23_1134	7BL	6691403	9.57452e-06	0.427326	0.000386296	0.334812	0.000153024	0.363478	0.000967136	0.39741	0.000911893	0.390705					0.000919302	0.446045
	BobWhite_c10975_60	7BL	6748067	1.49824e-05	0.423237	0.000456302	0.33325	0.000150924	0.363606
	Excalibur_c5938_1703	7BL	6748067	1.49824e-05	0.423237	0.000456302	0.33325	0.000150924	0.363606
	Excalibur_c5938_1846	7BL	6748067	1.49824e-05	0.423237	0.000456302	0.33325	0.000150924	0.363606
	Kukri_c65663_642	7DL	3295682	6.98115e-05	0.409419	0.000992179	0.326038	0.000470715	0.353176
	BS00003703_51	7AL	4478034	0.000101979	0.406073			0.000645716	0.35032
	RAC875_c61016_73	7DL	3393253	0.000104389	0.405867
	Kukri_c51055_223	3AL	4321478	0.000141913	0.403174	0.000492501	0.332536	0.000305857	0.357101
	Kukri_rep_c101179_606	4AL	7076726	0.000146713	0.402883	0.0002871	0.337609			0.000500666	0.402837	0.000550316	0.39511	0.000827864	0.374771
	RAC875_rep_c117294_342	3B	10677569	0.00015324	0.402503	0.000115939	0.346257	4.32161e-05	0.375336	0.000715485	0.399884							0.000899618	0.446157
	RAC875_rep_c118396_333	3B	10677569	0.00015324	0.402503	0.000115939	0.346257	4.32161e-05	0.375336	0.000715485	0.399884							0.000899618	0.446157
	BS00104177_51	3B	10664131	0.000184305	0.400894	0.000625886	0.330301	0.000994283	0.346453	0.000752621	0.399468	0.000624229	0.394055	0.000183898	0.387825	0.000770533	0.447132	0.000496539	0.450668
	Kukri_rep_c110544_52	3B	10457438	0.000184305	0.400894	0.000625886	0.330301	0.000994283	0.346453	0.000752621	0.399468	0.000624229	0.394055	0.000183898	0.387825	0.000770533	0.447132	0.000496539	0.450668
	Excalibur_c20309_539	3B	10664131	0.000184305	0.400894	0.000625886	0.330301	0.000994283	0.346453	0.000752621	0.399468	0.000624229	0.394055	0.000183898	0.387825	0.000770533	0.447132	0.000496539	0.450668
	Excalibur_c27120_789	3B	10458442	0.000407758	0.394039			0.000495332	0.352714	0.000873419	0.398245	0.000629484	0.393985
	Kukri_rep_c68371_1242	7AL	4552612	0.000408985	0.394013	8.74158e-05	0.34898			0.000738815	0.39962			0.000533925	0.378535			0.000679428	0.44828
	TA001464-0572	3AL	4087327	0.000497889	0.392332	0.000184541	0.341805
	RAC875_c27696_798	7AL	4554941	0.000530187	0.391797					0.000667402	0.400458			0.00043212	0.380362	0.00011068	0.462121	9.20449e-05	0.463765
	wsnp_Ex_c7907_13427724	6BS	3038984	0.000546286	0.391542	0.000660191	0.329805			0.000749514	0.399502	0.000995595	0.390173	0.000812708	0.374929
	wsnp_Ex_rep_c102159_87387134	6BS	2909579	0.000552839	0.391441
	wsnp_Ex_c1267_2431129	6BS	2596420	0.000555433	0.391401
	RFL_Contig3919_551	1DL	933550	0.000589032	0.390901
	Excalibur_c8883_1144	7BL	6751305	0.000597479	0.39078
	Ku_c10172_1384	7DL	1397928	0.000597479	0.39078
	BS00099465_51	2BS	5169257	0.000601712	0.390721	0.000793472	0.3281			0.00035539	0.405693			0.000316531	0.383067
	wsnp_Ex_c16569_25082760	3B	8800687	0.000645203	0.390128									0.000641997	0.376949
	RAC875_c32864_205	3B	8800687	0.000652012	0.390039									0.00044229	0.380161
	BS00033782_51	7AS	4254884	0.000681095	0.389669	0.000863301	0.327321
	Kukri_c6266_260	5AL	2740169	0.0006953	0.389495	0.000900055	0.326936
	CAP11_c1685_149	5AL	2760097	0.0006953	0.389495	0.000900055	0.326936
	RAC875_rep_c70399_328	7AL	4402494	0.000700606	0.38943	0.000788716	0.328156
	wsnp_Ex_c10024_16489505	7AL	4402494	0.000700606	0.38943	0.000788716	0.328156
	wsnp_Ex_c52413_56019420	7AL	4402494	0.000700606	0.38943	0.000788716	0.328156
	wsnp_Ex_rep_c102159_87386822	6BS	2909579	0.000706336	0.389361
	wsnp_Ex_c13865_21720307	2BL	7961390	0.000774006	0.388588			0.00015777	0.363195
	Ku_c77612_301	6AL	5785113	0.000833045	0.387967	0.00075045	0.328617
	Excalibur_c5851_1661	7BL	6741777	0.000852974	0.387768			0.000582685	0.351246	0.000756398	0.399426	0.000562994	0.394919	0.000921613	0.373856			0.000868497	0.446422
	BobWhite_c1097_796	3AL	4329431	0.000872127	0.387581									0.000945142	0.373642			0.000925629	0.445942
	Kukri_c18241_1183	3AL	4348124	0.000872127	0.387581									0.000945142	0.373642			0.000925629	0.445942
	Excalibur_c82879_370	3AL	4452573	0.000872127	0.387581									0.000945142	0.373642			0.000925629	0.445942
	Kukri_c5129_440	3B	10403202	0.000872127	0.387581									0.000945142	0.373642			0.000925629	0.445942
	RAC875_c57955_726	3B	10410756	0.000872127	0.387581									0.000945142	0.373642			0.000925629	0.445942
	Excalibur_c2199_1186	3B	10485507	0.000872127	0.387581									0.000945142	0.373642			0.000925629	0.445942
	Excalibur_c87392_97	3B	10695880	0.000872127	0.387581									0.000945142	0.373642			0.000925629	0.445942
	BS00067859_51	3B	10729325	0.000872127	0.387581									0.000945142	0.373642			0.000925629	0.445942
	BobWhite_rep_c51084_716	3B	10764585	0.000872127	0.387581									0.000945142	0.373642			0.000925629	0.445942
	RAC875_c24556_559	3DL	855025	0.000872127	0.387581									0.000945142	0.373642			0.000925629	0.445942
	D_GA8KES401EI4GK_388	3DL	6804806	0.000872127	0.387581									0.000945142	0.373642			0.000925629	0.445942
	Excalibur_rep_c67388_917	3DL	6812166	0.000872127	0.387581									0.000945142	0.373642			0.000925629	0.445942
	D_contig20706_282	3DL	6845356	0.000872127	0.387581									0.000945142	0.373642			0.000925629	0.445942
	Kukri_c2665_294	3DL	6871020	0.000872127	0.387581									0.000945142	0.373642			0.000925629	0.445942
	TA004498-1036	3DL	6900420	0.000872127	0.387581									0.000945142	0.373642			0.000925629	0.445942
	D_contig69979_636	3DL	6904783	0.000872127	0.387581									0.000945142	0.373642			0.000925629	0.445942
	Kukri_c44565_322	3DL	6905564	0.000872127	0.387581									0.000945142	0.373642			0.000925629	0.445942
	D_contig13689_296	3DL	6916331	0.000872127	0.387581									0.000945142	0.373642			0.000925629	0.445942
	Kukri_c14864_420	3DL	6922049	0.000872127	0.387581									0.000945142	0.373642			0.000925629	0.445942
	RAC875_c61669_150	3DL	6942022	0.000872127	0.387581									0.000945142	0.373642			0.000925629	0.445942
	Excalibur_c12824_193	3DL	6942908	0.000872127	0.387581									0.000945142	0.373642			0.000925629	0.445942
	RAC875_c24734_1507	3DL	6953491	0.000872127	0.387581									0.000945142	0.373642			0.000925629	0.445942
	RAC875_rep_c86601_164	6BL	4300075	0.000872127	0.387581									0.000945142	0.373642			0.000925629	0.445942
	Kukri_c1552_1059	7AL	4430877	0.000872127	0.387581									0.000945142	0.373642			0.000925629	0.445942
	RFL_Contig2963_429	1AL	3876661	0.000872127	0.387581									0.000945142	0.373642			0.000925629	0.445942
	RAC875_rep_c106094_766	1AL	3955890	0.000872127	0.387581									0.000945142	0.373642			0.000925629	0.445942
	Kukri_c6760_1213	1AL	3959084	0.000872127	0.387581									0.000945142	0.373642			0.000925629	0.445942
	Excalibur_c38386_305	1DL	2251150	0.000872127	0.387581									0.000945142	0.373642			0.000925629	0.445942
	RAC875_s118797_203	1DL	2251150	0.000872127	0.387581									0.000945142	0.373642			0.000925629	0.445942
	Kukri_c3508_208	3B	10552597	0.000872127	0.387581									0.000945142	0.373642			0.000925629	0.445942
	Tdurum_contig28186_190	4AL	7174697	0.000872127	0.387581									0.000945142	0.373642			0.000925629	0.445942
	RAC875_rep_c117371_229	5BS	2239787	0.000872127	0.387581									0.000945142	0.373642			0.000925629	0.445942
	BobWhite_c66315_621	5BL	10734561	0.000872127	0.387581									0.000945142	0.373642			0.000925629	0.445942
	RFL_Contig5192_2052	6AL	5743922	0.000872127	0.387581									0.000945142	0.373642			0.000925629	0.445942
	wsnp_Ra_c42862_49716715	7AL	4501605	0.000872127	0.387581									0.000945142	0.373642			0.000925629	0.445942
	Excalibur_c33521_705	7AL	4553759	0.000872127	0.387581									0.000945142	0.373642			0.000925629	0.445942
	Kukri_c28698_332	7AL	4553759	0.000872127	0.387581									0.000945142	0.373642			0.000925629	0.445942
	Tdurum_contig13530_637	7BL	6744064	0.000872127	0.387581									0.000945142	0.373642			0.000925629	0.445942
	tplb0031i24_1212	7AL	4462127	0.000894237	0.38737	0.000233126	0.339582			0.000975528	0.397339			0.000643175	0.376933
	Excalibur_c8883_214	7DL	3364136	0.000916796	0.38716
	Excalibur_c2850_126	3B	10677569	0.000950422	0.386858	0.000730776	0.328863	0.000354185	0.355762
	BS00094923_51	3B	10669881	0.000953297	0.386832	0.000646898	0.329994
	RAC875_c11283_722	7AL	4551551	0.000994598	0.386476	0.000508457	0.332238
	BS00061911_51	7AL				0.000264911	0.33837							0.000600706	0.37752
	Ex_c34486_581	5BL				0.000306866	0.33698
	wsnp_Ku_c792_1635317	7DL				0.00059774	0.330729
	Kukri_c17839_484	7AL				0.000758345	0.32852							0.000334825	0.382577
	RAC875_c37988_243	5BL				0.000763535	0.328456
	Tdurum_contig28748_239	3B				0.000776546	0.3283	0.000349337	0.355887
	Ku_c1234_733	7DL				0.000787212	0.328174	0.000514699	0.352367
	wsnp_Ex_c1159_2225596	7AL				0.000849917	0.327465
	wsnp_Ku_c4078_7436510	3B				0.000898119	0.326956
	BS00098483_51	7AL				0.000931288	0.326622	0.000912954	0.347214							0.000264702	0.455313	0.000345211	0.453456
	BS00063558_51	7AS				0.000955657	0.326384							0.000813434	0.374922
	wsnp_JD_c7246_8349823	5BL				0.000964607	0.326298			0.000448159	0.403758	0.000430316	0.397177	0.000617612	0.377281
	RAC875_rep_c111001_187	1AL				0.00098436	0.326111	0.00076141	0.348839
	wsnp_Ku_rep_c68797_67943795	5DL						0.000307359	0.357056
	Kukri_rep_c115341_118	3AL						0.000437762	0.353834
	wsnp_Ex_c13154_20784321	3B						0.000437762	0.353834
	RAC875_rep_c107984_318	4AL						0.000465114	0.353284
	Tdurum_contig12551_233	5BL						0.000589008	0.351149
	wsnp_Ku_c2185_4218722	5BL						0.000589008	0.351149
	RAC875_c15109_510	3DL						0.00071334	0.349425
	RAC875_c33083_451	3B						0.000917447	0.34717							0.000729509	0.447546	0.000931334	0.445896
	Kukri_c11944_436	3DL						0.000917447	0.34717							0.000729509	0.447546	0.000931334	0.445896
	Ex_c16529_304	1AL								0.000158746	0.412487	0.000107232	0.40905	0.000263506	0.384668	0.000393088	0.452264	0.000581022	0.44947
	RAC875_c10639_1801	2DS								0.000159295	0.412457					0.000492607	0.450535	0.000505914	0.450525
	Kukri_c36328_419	2BL								0.000472675	0.403315	0.000835688	0.391624			0.000386511	0.452394	0.000681842	0.448253
	RFL_Contig5277_714	2AL								0.000500426	0.402841
	Kukri_c31599_1456	5AL								0.000567962	0.401791	0.000883938	0.391158
	RFL_Contig6067_792	7BL								0.000581163	0.401601					0.000362778	0.452881	0.000353989	0.453263
	Ku_c24488_313	3B								0.000744779	0.399554
	Kukri_rep_c112538_213	6AL								0.000793385	0.399034
	BS00095510_51	1AL								0.000903305	0.397969	0.000713023	0.392945	0.000225577	0.386029			0.000148231	0.460019
	Excalibur_c44449_196	1AL								0.000932424	0.397709			0.000800215	0.375062
	D_contig36786_66	5DL								0.000972321	0.397366
	RAC875_c50635_128	1AS										0.00050828	0.395777					0.000542688	0.44999
	wsnp_Ku_c11530_18803034	7AL										0.000702994	0.393063
	Kukri_c3701_1980	2BS										0.000889903	0.391103
	Jagger_c7527_143	2DL										0.000976706	0.390332	0.000694419	0.376275
	wsnp_Ku_c11896_19337444	1AS												0.000457698	0.379865
	Excalibur_rep_c83640_791	2BL												0.000596157	0.377585
	RFL_Contig2982_586	7AL												0.000651248	0.376826
	wsnp_CAP11_c1815_982483	1AL												0.000725728	0.375897
	RAC875_c8245_272	1AL												0.000779595	0.375285
	Kukri_c54593_543	3AL												0.000860765	0.374439
	RFL_Contig5277_1141	2AL												0.000909062	0.373973
	BS00073644_51	7AL												0.000956191	0.373543	0.000814847	0.446709	0.000134545	0.460778
	Kukri_c25929_155	2AL														3.49368e-05	0.471295	5.85776e-05	0.467348
	Kukri_c78515_441	7AL														8.21205e-05	0.464478	0.000248568	0.455993
	GENE-1258_171	2BL														0.000315	0.453969	0.000928601	0.445918
	RAC875_c4954_364	3DS														0.000571811	0.449397
	wsnp_Ex_rep_c109742_92411838	1AL														0.000610579	0.448897	0.00080719	0.446975
	Kukri_rep_c101532_1046	3DL														0.000637893	0.448565
	BS00107760_51	6AS														0.000667681	0.448218
	Excalibur_c61603_1052	7AL														0.000734751	0.447492
	Excalibur_c61603_1209	7AL														0.000734751	0.447492
	RAC875_rep_c105727_262	3AL														0.000866439	0.446245
	BS00003699_51	7AL														0.000900909	0.44595	0.000911646	0.446057
	IAAV2580	7AL														0.000900909	0.44595	0.000911646	0.446057
	Tdurum_contig51537_275	2AS														0.000916291	0.445823	0.000338014	0.453618
	BS00088375_51	6AL														0.000982336	0.445298
	Kukri_rep_c114164_106	3B														0.000990149	0.445239
	Excalibur_c1453_1310	1DL																0.000744067	0.447591
	BS00065623_51	7DL																0.000825299	0.446808
	BS00078085_51	1AL																0.000854976	0.446541
	BS00056737_51	3B																0.000865307	0.44645
	tplb0027d07_1388	7DS																0.000875388	0.446363
	wsnp_Ex_c8386_14128029	3B																0.00097901	0.44552
	BS00065553_51	2BL																0.000989111	0.445442
