# Supplementary material for: Genome‐wide association study of six quality traits reveals the association of the TaRPP13L1 gene with flour colour in Chinese bread wheat
Source: Plant Biotechnol J. 2019 Apr 21;17(11):2106–22. doi: 10.1111/pbi.13126 (PMC6790371; doi:10.1111/pbi.13126)
Supplement: Supplementary file 16 — Table S8 T‐test analysis for multienvironment‐significant SNP in different traits [file PBI-17-2106-s014.xlsx]

## Sheet: Sheet1
		T-test for multienvironment-significant SNP in different traits
											2013				2014				2015	2016
											Anyang	Zhengzhou	Zhumadian		Anyang	Zhengzhou	Zhumadian		Zhengzhou	Zhengzhou
		SNPname	Chr	Allele		Number		Phenotype		Traits	E1	E2	E3		E4	E5	E6		E7	E8
		BS00000020_51	5DS	TT	cc	81	71	64.5	42.1	HI	0	0	0		0	0	0		0	0
								94.9	95.7	FL*	8.52563e-10	4.64846e-10	0		0	0	0		0	0
								9.42	7.83	Fb*	9.57167e-11	0	0		0	0	0		0	0
		IAAV7827	5AL	AA	GG	106	53	59.2	44.8	HI	7.49418e-06	7.49418e-06	7.49418e-06		7.49418e-06	7.49418e-06	7.49418e-06		7.49418e-06	7.49418e-06
								95.1	95.7	FL*	0.000713824	0.00316789	0.000434327		2.18758e-07	1.87756e-05	1.01591e-05		2.49564e-07	1.20281e-07
		BS00046964_51	6AS	GG	AG	82	77	13.8	13.2	GPC	9.14159e-06	2.44195e-05	0		0	0	0		0	0
								30.3	29.1	WGC	0.000310096	0.00080586	0.000769941		3.69944e-06	0	0		0	0
		IAAV5188	6AS	AG	GG	82	79	13.8	13.2	GPC	2.78423e-05	5.91695e-05	4.0234e-06		0	0	0.00011627		0	0
								30.3	29.1	WGC	0.000753265	0.0024224	0.00178375		1.16584e-05	0	0		0	3.15666e-05
		RAC875_c3187_873	2DL	CT	TT	37	126	13.8	13.4	GPC	0.0202167	0.0354442	0.064069		0.00548507	0.011432	0.022296		0.00258777	0.00608753
								30.4	29.5	WGC	0.00752639	0.0392505	0.00957012		0.0123549	0.00516694	0.019885		0.00768186	0.00504438
		Ex_c16529_304	1AL	TT	CC	124	24	-0.46	-0.72	Fa*	7.96141e-05	7.52374e-05	0.00023273		3.8641e-05	5.51541e-05	0.000463195		1.51677e-05	0.00231699
								8.38	9.76	Fb*	1.83589e-05	2.70107e-05	0.000195386		1.46891e-05	1.03245e-05	1.67094e-05		6.54427e-06	2.26693e-05
		Excalibur_c42979_666	2AL	GA	AA	136	21	-0.44	-0.97	Fa*	1.24447e-16	1.88586e-15	4.88664e-16		1.86599e-13	2.60247e-11	5.04446e-13		4.38068e-10	5.3892e-10
								8.36	10.56	Fb*	7.13045e-13	5.22169e-10	5.73391e-11		2.2686e-10	1.37259e-09	2.63158e-09		1.95395e-10	2.7095e-10
		BS00104177_51	3B	CT	TT	128	34	-0.47	-0.69	Fa*	3.78555e-05	3.32602e-05	8.47839e-05		0.000196481	0.000369535	0.000583008		0.00075742	0.000796575
								8.41	9.59	Fb*	8.48514e-06	3.03997e-05	1.91327e-05		7.43892e-05	9.29099e-05	3.40102e-05		3.54654e-05	4.98606e-05
		Kukri_rep_c110544_52	3B	TT	CT	128	34	-0.47	-0.69	Fa*	0.00136394	0.0014248	0.00221544		0.00123065	0.00185214	0.00199429		0.00325435	0.00274028
								8.4	9.59	Fb*	0.000207976	0.00021959	0.000174708		0.000433629	0.000534657	0.000270057		0.000373122	0.00082985
		Excalibur_c20309_539	3B	TT	CT	128	34	-0.47	-0.69	Fa*	0.00136394	0.0014248	0.00221544		0.00123065	0.00185214	0.00199429		0.00325435	0.00274028
								8.4	9.59	Fb*	0.000207976	0.00021959	0.000174708		0.000433629	0.000534657	0.000270057		0.000373122	0.00082985
		Kukri_c4352_194	7BL	AA	GA	141	22	-0.44	-0.96	Fa*	1.9847e-10	0	0		0	0	0		0	0
								8.35	10.55	Fb*	1.86518e-07	6.45192e-07	0		0	0	0		0	0
		RAC875_c38693_499	7BL	TT	CT	139	22	-0.44	-0.96	Fa*	1.98167e-11	0	0		0	0	0		0	0
								8.34	10.55	Fb*	1.78485e-07	5.85697e-07	0		0	0	0		0	0
		Excalibur_c5851_1661	7BL	TT	CT	134	17	-0.43	-0.95	Fa*	0	2.39859e-07	0		0	0	0		0	0
								8.28	10.55	Fb*	0	0	2.81816e-06		0	0	0		0	0
		tplb0026f23_1134	7BL	AA	GG	110	23	-0.46	-0.94	Fa*	4.20071e-10	9.58963e-11	0		0	0	0		0	0
								8.4	10.52	Fb*	1.24608e-07	1.39652e-07	3.71557e-07		1.60233e-06	4.72162e-06	1.25063e-06		9.22472e-07	1.01372e-06
		Excalibur_rep_c92684_578	7DL	AA	GA	136	22	-0.44	-0.96	Fa*	0	2.01705e-10	0		0	0	0		0	0
								8.32	10.55	Fb*	1.24779e-07	0	0		0	0	0		0	0
