# Supplementary material for: Genome‐wide association study of six quality traits reveals the association of the TaRPP13L1 gene with flour colour in Chinese bread wheat
Source: Plant Biotechnol J. 2019 Apr 21;17(11):2106–22. doi: 10.1111/pbi.13126 (PMC6790371; doi:10.1111/pbi.13126)
Supplement: Supplementary file 17 — Table S9 Comparison of flour redness for TaRPP13L1 and Psy alleles in natural population [file PBI-17-2106-s013.xlsx]

## Sheet: Sheet1
	Comparison of flour redness for TaRPP13L1 and Psy alleles in natural population
	Psy	RPP13L1	E1	E2	E3	E4	E5	E6	E7	E8
	Psy-B1a	RPP13L1-B1a	-0.32a	-0.30a	-0.29a	-0.46a	-0.49a	-0.40a	-0.54a	-0.49a
		RPP13L1-B1b	-0.73b	-0.67b	-0.65b	-0.87b	-0.85b	-0.75b	-0.99b	-0.98b
	Psy-B1b	RPP13L1-B1a	-0.36a	-0.34a	-0.33a	-0.54a	-0.59a	-0.48a	-0.61a	-0.61a
		RPP13L1-B1b	-1.14b	-1.03b	-1.04b	-1.26b	-1.18b	-1.09b	-1.14b	-1.19b
