# Supplementary material for: Genome‐wide association study of six quality traits reveals the association of the TaRPP13L1 gene with flour colour in Chinese bread wheat
Source: Plant Biotechnol J. 2019 Apr 21;17(11):2106–22. doi: 10.1111/pbi.13126 (PMC6790371; doi:10.1111/pbi.13126)
Supplement: Supplementary file 18 — Table S10 Development of molecular markers for six quality traits [file PBI-17-2106-s012.xlsx]

## Sheet: Sheet1
			Table S 10. Development of molecular markers for six quality traits.
				Primer sequence (5'–3')	Restriction enzyme	Fragnent size (bp)	Allele	Phenotype
			BS00000020_51	F: ATGAAGACCTTATTCCTCCTA	-	250	Pinb-D1a	Low HI, high FL*, low Fb*
				R: CTCATGCTCACAGCCGCC
				F: ATGAAGACCTTATTCCTCCTA	-	250	Pinb-D1b	High HI, low FL*, high Fb*
				R: CTCATGCTCACAGCCGCT
			BS00046964_51	F: CATCAGCCATGGCCATGGCG	Nae I	218/248	G/A	High / low GPC and WGC
				R: CCCCCCTCCCTGAACCCGACCACCGTCGC		248	-	Low GPC and WGC
			Excalibur_c5938_1846	F: GACAACAGGGCGCTTCTGAG	Sph I	183/201	RPP13L1-B1a/B1b	High / low Fa*
				R: CAGCTCCAGCCACCGTGGGCA		201	RPP13L1-B1b	Low Fa*
